# Supplementary material for: The Human Mercaptopyruvate Sulfurtransferase TUM1 Is Involved in Moco Biosynthesis, Cytosolic tRNA Thiolation and Cellular Bioenergetics in Human Embryonic Kidney Cells
Source: Biomolecules. 2023 Jan 10;13(1):144. doi: 10.3390/biom13010144 (PMC9856076; doi:10.3390/biom13010144)
Supplement: Supplementary file 1 [file biomolecules-13-00144-s001.zip]

Archive with 1 entries (1 files):
- biomolecules-2094583-supplementary.pdf
